# Supplementary material for: Psychological Support Interventions for Healthcare Providers and Informal Caregivers during the COVID-19 Pandemic: A Systematic Review of the Literature
Source: Int J Environ Res Public Health. 2021 Jun 28;18(13):6939. doi: 10.3390/ijerph18136939 (PMC8297206; doi:10.3390/ijerph18136939)
Supplement: Supplementary file 1 [file ijerph-18-06939-s001.zip]

Archive with 1 entries (1 files):
- ijerph-1231314-supplementary.pdf
